# Supplementary material for: Antibiotic Prophylaxis Prescribing Practices for Dental Implant Placement in Croatia: A Questionnaire-Based Cross-Sectional Study
Source: Antibiotics (Basel). 2025 Jan 8;14(1):47. doi: 10.3390/antibiotics14010047 (PMC11763041; doi:10.3390/antibiotics14010047)
Supplement: Supplementary file 1 [file antibiotics-14-00047-s001.zip]

Archive with 1 entries (1 files):
- antibiotics-3354393-supplementary.pdf
